# Supplementary material for: Normative weight-adjusted models for the median levels of first trimester serum biomarkers for trisomy 21 screening in a specific ethnicity
Source: PLoS One. 2017 Aug 3;12(8):e0182538. doi: 10.1371/journal.pone.0182538 (PMC5542642; doi:10.1371/journal.pone.0182538)
Supplement: S1 Dataset — (XLSX) [file pone.0182538.s001.xlsx]

## Sheet: Data
slno	g	p	ga_day	mage	mw	mh	hcg	mom1	papp-a	mom2	bw	ga_del
2	3	1	88	33	60.5	154	98.19	2.54	6940	1.9	3594	37
3	3	1	87	32	60.3	159	24.93	0.63	13607	3.93	2800	39
5	2	1	88	33	60.1	160	16.88	0.43	5109	1.38	3922	39
6	2	0	96	31	83.4	164	9.56	0.37	2298	0.58	3772	38
8	3	2	88	34	46.7	152	54.23	1.14	6255	1.25	2824	38
10	1	0	94	34	69.5	156	99.76	3.31	4635	1.02	3164	37
11	2	0	91	30	47.8	160	11.58	0.27	5043	0.82	3100	40
12	1	0	86	23	41.5	150	165.4	3.01	7214	1.42	3312	39
13	2	1	85	35	57	156	97.08	2.22	1677	0.51	2508	40
14	3	2	96	36	48.7	154	31.41	0.8	3910	0.53	3400	38
15	1	0	85	19	40	154	84.39	1.45	6011	1.2	2784	38
17	2	1	96	27	45.5	150	16.28	0.39	7294	0.91	3128	38
18	2	1	90	37	55.1	155	48.51	1.22	2906	0.63	3048	38
19	3	1	87	30	66	159	15.11	0.41	2188	0.71	3300	37
20	3	0	85	34	71	155	22.4	0.61	4682	1.87	3648	38
21	1	0	87	32	50	153	15.99	0.35	1944	0.45	3342	39
22	1	0	88	31	69	168	31.36	0.9	6639	2.14	3546	37
23	2	1	88	38	58	153	42.82	1.07	3013	0.78	3740	37
24	1	0	82	28	52.7	158	41.97	0.83	3330	1.1	2770	38
25	2	0	91	33	52.4	162	64.31	1.62	7218	1.32	3106	37
26	2	0	89	33	54.5	160	75.54	1.84	4174	0.95	2270	38
27	1	0	89	26	45.2	165	59.95	1.7	3245	0.85	2870	39
28	2	1	85	34	68.5	159	16.93	0.45	2603	0.99	2456	36
29	1	0	93	34	52.9	160	98.35	2.55	4186	0.73	2918	37
30	1	0	80	39	47	165	38.15	0.65	1976	0.64	3226	39
31	2	1	94	33	48.3	165	14.97	0.37	3732	0.55	3210	38
34	5	1	88	35	61	160	31.67	0.82	4800	1.32	3214	38
35	2	1	90	32	51.4	158	21.43	0.51	4384	0.87	3170	38
36	3	0	80	39	54.4	160	182.5	3.51	14697	5.7	3786	40
37	2	1	89	37	52.2	155	20.75	0.49	2467	0.53	2816	39
38	1	0	92	26	55	158	35.41	0.93	12607	2.44	3800	40
41	1	0	89	38	50.2	150	36.64	0.84	6481	1.33	2986	39
42	5	3	84	38	54	158	35.4	0.76	2908	0.88	2900	38
43	2	1	86	33	52	159	82.69	1.81	11879	3.04	2842	37
44	2	1	89	35	58	160	42.57	1.09	10448	2.56	3760	38
45	1	0	85	31	58.3	163	36.2	0.84	2598	0.81	2638	39
46	1	0	86	28	66	165	26.24	0.69	3477	1.19	3044	40
47	4	2	86	36	71.5	165	45.41	1.27	5477	2.08	3052	38
48	1	0	84	32	55	162	27.98	0.61	3143	0.97	3074	40
49	2	0	93	35	73.6	160.5	22.14	0.75	8436	2.1	4846	40
50	1	0	86	30	50.9	151	11.48	0.25	2106	0.53	3240	39
51	3	1	94	32	63	157	9.36	0.28	5016	1.03	3356	38
53	1	0	84	39	49	148	43.96	0.87	1871	0.5	3200	39
54	2	0	78	31	52.8	160	25.97	0.45	1090	0.48	3602	38
55	2	0	83	33	65	159	26.58	0.66	1487	0.56	3276	38
56	1	0	83	28	52	156	75.31	1.52	6220	1.91	2850	40
57	1	0	85	29	50	163	136.8	2.82	4437	1.15	3284	39
58	1	0	85	31	50.7	155	32.53	0.68	3264	0.86	3200	39
59	4	2	87	37	52.5	147	15.39	0.35	5214	1.27	2816	39
60	1	0	85	28	55	167	66.63	1.48	1961	0.57	3226	39
63	2	0	89	20	48	156.5	33.22	0.73	10932	2.13	2890	36
64	4	2	92	34	68.1	162	13.03	0.41	3697	0.88	2732	37
65	1	0	90	28	66.7	164	10.34	0.3	5139	1.41	3548	39
66	2	1	83	30	43.9	149	73.23	1.29	7375	1.85	3118	37
67	4	1	83	30	73.5	165	30.92	0.81	906.2	0.43	3602	40
68	5	2	94	29	48.1	145	23.52	0.58	7006	1.03	3008	37
69	1	0	92	32	50.8	153	17.61	0.43	8309	1.46	2888	38
70	1	0	84	29	51	158	20.37	0.42	2776	0.78	3204	39
71	1	0	85	34	56	160	109.7	2.48	2309	0.69	3234	38
72	2	1	87	30	63	151	11.21	0.29	1921	0.59	4870	38
74	1	0	90	32	51.5	159	80.38	1.92	4931	0.99	3420	40
75	1	0	87	34	59.9	167	52.19	1.31	4508	1.29	3476	39
76	2	0	83	28	56.6	158	27.38	0.59	6367	2.16	3320	38
77	2	1	95	31	50	159	44.34	1.14	7882	1.16	3278	38
78	3	2	85	35	55	152	7.68	0.17	1663	0.51	3168	38
80	2	1	90	30	45.6	158	45.45	0.98	5097	0.88	3236	40
81	2	1	83	28	66	160	102.5	2.49	2771	1.14	3466	42
82	2	1	89	34	61	155	49.18	1.31	3845	1	2922	37
83	2	1	86	36	55.3	160	45.91	1.05	3023	0.83	3890	38
84	2	0	86	23	61	161	22.38	0.55	2512	0.78	3964	39
85	1	0	90	34	49	156	51.34	1.18	11653	2.2	3406	40
86	2	0	84	30	51	152	68.9	1.41	2240	0.63	2534	36
87	2	0	83	24	65	166	71.89	1.73	7590	3.06	3428	38
88	3	0	85	28	53.2	158	33.29	0.72	4823	1.35	3510	39
89	1	0	85	37	46	150	55.37	1.07	6935	1.63	3070	38
90	2	1	87	35	50	150	22.68	0.49	5813	1.34	2500	37
91	1	0	95	28	79.5	160	26.06	0.97	10641	2.64	3685	39
92	1	0	95	31	52.5	150	85.02	2.27	18323	2.85	3350	38
93	3	1	87	30	53.5	160	30.75	0.7	3157	0.79	3196	40
94	3	2	93	33	60.7	160	42.26	1.22	2378	0.49	2250	38
95	3	2	93	32	58	152	40.87	1.14	8638	1.69	3836	39
96	1	0	86	25	38	158	12.29	0.21	6469	1.15	2884	40
97	2	1	93	31	57.4	155	69.39	1.92	6479	1.25	3722	37
98	1	0	88	33	49	155	43.89	0.94	4271	0.96	3362	39
99	2	1	85	33	47	157	27.09	0.53	3828	0.92	3172	38
100	1	0	87	32	53.4	165	26	0.6	7674	1.91	3450	38
101	1	0	80	24	61	157	29.76	0.63	1410	0.63	2914	38
102	1	0	90	30	49.1	159	32.9	0.76	3507	0.66	2730	39
103	1	0	95	33	42	153	50.26	1.14	14806	1.68	2820	37
104	1	0	86	34	49	155	10.26	0.21	4303	1.03	2498	38
105	1	0	80	30	51.2	155	22.95	0.42	2584	0.93	2554	40
106	1	0	90	30	43.1	152	57.07	1.21	6413	0.98	2908	40
107	1	0	82	27	47.3	153	53.83	0.98	4173	1.22	2896	40
108	3	2	87	30	54.5	152	16.38	0.38	6003	1.53	3300	38
109	3	2	87	31	50.2	158	99.13	2.21	14320	3.12	3240	39
110	1	0	81	29	70	161	45.05	1.08	7113	3.56	3944	39
111	1	0	93	36	48.7	156	81.59	2.02	14599	2.19	2960	38
112	2	1	91	23	45	160	58.96	1.29	5592	0.9	3874	38
113	1	0	84	25	42	153	80.49	1.4	2010	0.45	2182	35
114	2	1	91	29	64	159	15.02	0.43	3324	0.82	3298	38
115	3	1	86	32	50.9	153	38.71	0.83	6474	1.62	2864	39
116	1	0	84	32	58.5	164	188.9	4.3	6640	2.21	3400	38
117	3	1	87	34	57	154	129.5	3.12	4997	1.35	3034	38
118	1	0	93	32	50	164	24.25	0.6	6916	1.13	3070	38
120	3	2	84	40	52.5	150	29.55	0.62	1238	0.36	3530	37
121	3	1	86	31	53.5	158	13.14	0.29	1811	0.48	2916	38
122	1	0	87	28	46.5	157	13.8	0.28	4120	0.92	2800	39
123	1	0	89	32	45.5	154	82.9	1.75	6654	1.22	2888	37
124	2	1	85	29	55	162	52.66	1.17	3054	0.89	3230	37
125	1	0	88	33	64.5	162	37.58	1.02	3412	1.01	3510	38
126	5	4	84	36	81.1	165	124	3.6	5950	3.01	3090	38
127	1	0	84	16	39	160	186.1	3.05	4508	0.93	2760	39
128	1	0	84	37	51	155	32.75	0.67	9454	2.67	3300	38
129	1	0	89	29	41	150	154.4	2.99	11131	1.81	3480	40
130	3	1	86	31	42	153	100.7	1.85	8802	1.75	2512	38
131	3	2	87	34	39.5	147	113.1	2.08	5381	0.89	3192	38
132	1	0	93	24	54	162	18.1	0.48	3844	0.69	2485	38
133	1	0	84	28	44.5	158	35.03	0.64	5538	1.33	2560	37
134	1	0	93	25	48	153	36.96	0.92	6616	0.92	3404	38
136	1	0	85	36	59	158	53.21	1.25	1102	0.35	3144	38
137	3	0	83	34	48	160	84.39	1.6	3130	0.87	2782	39
138	3	2	90	33	66.5	160	15.55	0.45	4551	1.25	2800	40
140	3	2	87	35	50.5	157	24.55	0.54	4026	0.94	2948	38
142	2	0	91	31	52	160	25.51	0.64	16868	3.05	3372	36
143	1	0	85	25	54.7	161	47.28	1.05	3741	1.08	3056	38
144	1	0	92	24	50.8	160	20.32	0.5	9277	1.63	3600	40
145	1	0	83	26	47	160	41.64	0.77	2354	0.64	2964	39
146	2	1	93	32	47.1	149	68.22	1.64	8149	1.17	3378	38
147	1	0	88	26	53	158	65.57	1.53	17035	3.96	3580	39
148	1	0	85	31	53	155	126.7	2.74	11060	3.08	2630	37
149	3	1	92	26	63	163	35.91	1.05	6175	1.41	2428	39
150	2	1	94	22	43	150	86.68	1.97	13424	1.65	3410	39
151	1	0	86	26	57.8	151	34.65	0.84	2691	0.74	3234	38
152	1	0	88	31	48	156	82.91	1.79	6976	1.44	2775	39
153	2	1	94	35	55.5	159	35.23	0.97	6806	1.19	2938	38
154	2	1	88	28	68	162	18.2	0.51	2703	0.85	3516	40
155	2	1	87	30	67	167	24.1	0.64	5566	1.94	2970	36
156	1	0	84	29	56.7	158	16.5	0.37	2933	0.94	3110	38
157	1	0	90	24	53	153	101.8	2.49	15014	3.11	2694	38
159	1	0	89	37	47.5	162	27.3	0.61	5792	1.05	3762	40
160	2	1	85	28	62.7	155	37.25	0.92	5127	1.75	3734	38
161	3	1	94	24	59	158	73.24	2.11	9968	1.88	2792	38
162	2	1	92	31	49	156	38.03	0.91	3807	0.64	3682	40
163	2	1	90	25	55.8	163	19.68	0.5	2250	0.5	2774	36
164	2	1	85	35	50.7	150	31.58	0.66	4170	1.1	2728	38
165	5	4	92	44	82	161	32.6	1.16	1127	0.36	3582	39
166	1	0	89	31	51	168	74.93	1.74	7127	1.49	3416	39
167	1	0	84	30	53	157	13.66	0.29	2367	0.7	2952	39
168	1	0	92	24	45	153	35.81	0.8	3208	0.49	3014	39
169	3	2	84	33	84	165	21.88	0.65	1294	0.69	2936	38
170	2	0	89	31	58.1	156	12.73	0.33	3102	0.76	2942	38
171	2	1	86	32	56	159	37.35	0.87	5567	1.56	2640	36
172	2	0	87	31	57	163	216	5.2	7051	1.9	3358	39
173	1	0	83	26	51.2	160	33.84	0.67	5525	1.66	3384	40
174	1	0	89	30	53	168	47.5	1.13	3487	0.76	3422	39
175	2	1	85	34	55	167	78.77	1.75	4639	1.35	3358	39
176	3	2	87	38	48	154	107.1	2.25	9294	2.04	3310	39
177	1	0	91	29	55.7	157	54.66	1.42	11477	2.38	3286	38
178	1	0	89	25	45	159	58.02	1.21	14016	2.53	3618	40
179	1	0	89	27	57	165	36.63	0.93	5582	1.34	2508	40
180	2	1	96	42	55.5	154	99.6	2.83	14874	2.34	3210	38
181	3	2	89	31	54	155	28.25	0.68	5636	1.26	3398	39
183	1	0	87	32	54.5	160	85.34	1.99	4312	1.1	2585	37
184	4	3	92	33	63	165	29.85	0.87	5841	1.33	3398	38
185	1	0	87	24	48.8	155	53.46	1.17	5356	1.13	2900	38
186	1	0	81	32	92.7	159	38.64	1.13	1053	0.77	3974	39
187	1	0	85	32	60.4	167	35.73	0.86	3820	1.25	3308	40
188	1	0	77	29	46	158	35.95	0.55	1659	0.63	3424	39
189	1	0	87	30	47	160	113.3	2.34	8289	1.77	2740	39
190	2	1	90	24	55	152	15.48	0.4	4515	0.92	3160	41
191	2	1	94	43	72	160	32.54	1.11	6605	1.52	3424	37
192	2	1	91	34	50.2	163	60.09	1.44	7954	1.46	3304	38
194	2	1	87	27	45.9	153	17.06	0.35	5251	1.09	3240	39
195	1	0	84	28	51	159	40.07	0.82	1935	0.55	2746	38
196	1	0	86	37	54	155	34.31	0.77	5603	1.5	2600	37
197	2	1	88	34	51.1	154	18.28	0.41	3987	0.89	3040	41
198	2	0	88	31	49.5	165	107.4	2.37	2518	0.54	3800	37
199	2	1	92	28	59.4	150	28.33	0.79	9085	1.93	2902	38
200	1	0	86	33	65.5	167	40.95	1.15	4836	1.38	3856	37
201	3	2	84	26	45.1	155	63.35	1.17	4227	1.03	2826	37
203	3	1	92	33	69	155	27.51	0.88	4677	1.13	4122	38
205	1	0	94	33	60	164	19.16	0.56	12142	2.34	3598	37
206	1	0	83	36	58	161	30.99	0.68	6485	2.27	3530	38
207	3	2	96	24	60.4	165	47.4	1.44	8904	1.56	3460	37
208	2	0	84	32	56	160	83.48	2.03	2277	0.57	2872	37
209	2	0	88	28	55.2	158	79.68	1.92	6439	1.57	2636	40
210	2	0	87	29	59	156	61.62	1.53	6987	1.96	2844	39
211	2	1	86	33	37.5	140	19.82	0.33	6529	1.14	2350	38
212	1	0	88	17	54	150	9.72	0.23	3713	0.88	3416	41
214	2	1	87	31	57.4	152	35.22	0.85	3187	0.87	3188	38
215	1	0	91	29	52	153	90.6	2.23	5616	1.07	3186	39
216	3	1	86	33	65.9	155	11.77	0.31	2538	0.87	2820	37
217	1	0	89	26	47	165	180.1	3.91	6719	1.28	3080	40
219	2	1	91	33	52	162	57.01	1.43	13278	2.4	3358	40
220	1	0	93	31	51.6	159	72.47	1.84	4270	0.72	2792	37
221	1	0	89	24	53.5	169	33.8	0.81	6849	1.52	3706	40
222	4	2	95	41	59	158	28.69	0.84	4366	0.78	3034	38
223	2	1	85	35	54	152	51.23	1.12	3008	0.86	3338	38
224	2	1	94	34	50	150	84.23	2.13	8977	1.39	2476	37
225	1	0	88	34	44	155	51.51	1.03	5954	1.11	2874	40
226	2	0	83	18	55	168	129.6	2.73	6883	2.26	2732	38
227	1	0	90	27	50	148	16.78	0.39	5909	1.14	2630	39
228	1	0	92	29	49	158	33.74	0.81	13191	2.22	3626	40
229	2	1	92	27	57.7	152	14.77	0.4	7573	1.55	3658	39
230	2	1	92	26	55.6	155	27.26	0.72	5196	1.02	3566	38
231	4	2	87	28	67	163	32.2	0.9	2977	0.92	3290	40
232	1	0	90	27	48.4	153	69.41	1.61	3996	0.7	3140	38
233	2	1	88	33	48.7	153	28.21	0.61	4811	1.01	3288	39
234	2	1	93	20	41	152	34.13	0.73	11404	1.4	2852	39
235	2	1	91	33	72.5	168	40.26	1.28	2307	0.67	3374	37
236	1	0	92	24	66.2	151	8.25	0.25	3630	0.88	2870	39
237	3	1	88	33	62	165	35.74	0.94	564.7	0.16	3050	38
238	2	1	87	33	42	142	199.7	3.76	3582	0.67	2724	38
239	2	0	78	25	68	166	125.7	2.71	3617	2.08	2954	36
240	1	0	90	29	53.5	154	46.51	1.14	6414	1.34	3038	39
241	2	0	90	23	58	153	19.13	0.5	5002	1.15	3500	38
242	1	0	82	21	51.2	159	133.7	2.52	7518	2.56	3010	38
243	2	1	89	40	55.6	167	130.5	3.24	2676	0.62	3764	38
244	2	1	89	28	42.8	155	37.72	0.76	3851	0.66	3208	38
245	1	0	83	28	57	164	19.8	0.43	8346	2.86	3652	38
246	1	0	90	26	49	160	35.45	0.81	4296	0.81	2502	37
247	2	1	84	39	70	160	35.22	0.92	2558	1.07	3216	38
249	1	0	85	31	49.3	157	32.38	0.66	3777	0.96	3100	38
250	1	0	89	32	53	153	27.22	0.67	14398	2.98	3382	38
251	1	0	84	22	43	145	51.61	0.92	5279	1.22	2758	41
252	1	0	82	28	48	159	67.1	1.23	9248	2.74	3258	39
253	1	0	94	29	42	153	48.46	1.06	5713	0.72	2472	39
254	2	1	87	33	47	157	108.6	2.24	7936	1.7	3006	40
255	1	0	88	36	42	150	35.48	0.69	5185	0.92	2622	39
256	3	1	85	35	73	163	35.34	0.98	3744	1.55	3546	39
257	3	2	90	35	64.9	160	60.85	1.74	5244	1.39	3874	39
259	2	1	91	30	53	162	140.8	3.52	8026	1.57	3184	37
260	1	0	93	39	53	155	32.9	0.86	11583	2.03	3318	39
261	1	0	86	36	43	152	83.25	1.56	13856	2.84	2882	39
262	1	0	89	24	74	160	13.65	0.42	3604	1.2	3560	40
264	4	1	86	30	46	157	52.57	1.04	5872	1.3	3222	37
267	2	1	95	31	49.6	160	45.15	1.15	6716	0.98	2838	38
268	4	2	86	27	68	165	6.81	0.18	1010	0.36	2848	38
269	1	0	85	28	58	168	18.08	0.42	4426	1.37	3600	40
270	2	1	87	33	55	165	62.57	1.47	2853	0.74	3826	39
271	1	0	86	35	53.9	160	19.97	0.45	5775	1.54	3140	40
272	1	0	86	28	60	155	23.24	0.57	3991	1.22	3090	37
273	1	0	92	28	45	157	20.02	0.45	6948	1.06	3039	38
274	1	0	90	29	54	156	79.89	1.98	4401	0.93	3264	40
275	1	0	73	27	54.4	166	83.36	1.3	1131	0.63	2946	40
276	2	0	91	34	61	165	78.39	2.18	2632	0.61	2538	37
277	2	1	78	36	56.9	154	98.07	1.84	2742	1.26	2654	39
278	1	0	91	26	50	157	30.16	0.73	11668	2.01	2706	37
281	1	0	84	27	42.5	160	40.51	0.71	3737	0.85	3402	40
283	2	1	88	30	60	160	146.4	3.76	14265	3.86	3730	38
284	1	0	86	32	52	160	43.08	0.94	2848	0.73	2476	36
285	3	2	88	34	71	156	20.34	0.59	6489	2.17	3270	38
286	2	0	90	32	49.5	159	66.17	1.53	2989	0.57	2850	38
287	2	0	90	31	48.4	148	23.38	0.53	3866	0.72	2700	40
288	1	0	79	30	98	162	17.53	0.5	3802	3.37	4238	39
289	5	1	88	26	57	155	188.8	4.66	3520	0.89	3500	38
290	1	0	94	32	72.6	170	35.51	1.22	4478	1.04	3816	39
291	1	0	95	22	101.5	173	8.18	0.35	2718	1	3802	38
293	1	0	81	30	52.5	156	66.84	1.29	2027	0.71	2716	37
294	2	1	84	25	49	153	56.01	1.11	3260	0.88	3218	39
295	2	1	86	30	69	165	30.33	0.85	2983	1.02	3194	39
296	3	1	91	36	64	155	120.5	3.56	6408	1.49	4044	38
297	1	0	92	30	59	158	59.24	1.68	12927	2.58	3340	39
298	5	2	87	40	73	162	25.81	0.77	3933	1.36	2640	37
299	1	0	91	28	48	158	88.17	2.03	17752	3.09	2812	37
301	1	0	93	26	57	158	48.93	1.35	7626	1.46	3014	39
302	1	0	85	37	53.4	159	25.7	0.56	1452	0.41	2948	38
303	1	0	82	15	47	154	79.58	1.44	3704	1.07	2918	39
304	2	1	85	44	50	151	29.67	0.61	7815	2.03	2590	37
305	1	0	84	27	63	162	81.83	1.97	2779	1.01	2650	38
306	2	1	86	28	47	155	115.2	2.32	7098	1.61	3246	38
307	2	0	81	29	44.8	157	52.41	0.89	2660	0.77	3220	39
308	1	0	95	26	50	160	31.55	0.81	3821	0.56	3510	39
309	2	0	94	26	53	155	80.98	2.18	5919	0.93	3226	41
310	2	1	81	32	67	154	43.11	1	1233	0.58	3586	38
311	5	2	83	35	56.3	157	39.25	0.84	4383	1.48	2828	37
312	2	1	87	30	71	159	29.21	0.83	2540	0.9	2352	37
313	1	0	85	32	50.5	158	132.6	2.76	7330	1.92	2542	38
314	1	0	88	27	54	165	32.48	0.77	9616	2.29	2961	38
315	2	1	92	33	45	150	33.15	0.74	4140	0.63	3182	38
316	1	0	83	31	67	160	35.36	0.87	3794	1.59	2776	38
317	1	0	83	32	59.8	156	92.79	2.09	6564	2.39	3344	38
318	3	2	85	32	57	156	68.66	1.57	9928	3.01	3298	38
319	1	0	84	30	45	153	24.65	0.45	5434	1.32	2930	36
320	1	0	85	26	46	145	34.31	0.79	4417	1.22	3112	38
321	3	1	82	39	51.7	152	30.42	0.59	2631	0.85	3654	38
323	3	1	92	28	61.1	154	21.78	0.63	11071	2.3	3232	39
324	2	1	86	34	63	156	75.7	1.92	3104	1	2400	36
325	2	1	84	25	42	156	104	1.81	5326	1.2	3330	39
327	1	0	93	30	51.3	152	45.88	1.16	6016	1.01	3320	39
328	1	0	88	26	60	157	67.2	1.77	4448	1.13	3688	41
329	2	1	85	24	50	160	43.18	0.89	9761	2.53	2610	40
330	2	1	82	31	64.8	155	122.9	2.86	5377	2.29	3780	38
332	1	0	90	31	55	167	52.81	1.27	11265	2.74	2095	38
333	1	0	94	30	60.3	152	28.55	0.84	4720	0.92	3718	40
334	1	0	90	30	54	160	50.81	1.29	7531	1.51	3306	38
335	2	1	80	35	38.4	158	105.8	1.53	3294	0.85	2494	37
336	2	0	86	27	42	147	76.82	1.41	5699	1.14	2310	37
337	1	0	83	30	69	163	19.06	0.48	3088	1.34	3800	38
339	3	2	93	38	41.6	156	25.73	0.55	6757	0.89	2836	39
340	2	1	92	25	50.6	152	57.47	1.41	3055	0.53	3380	38
341	3	2	90	26	47	165	24.51	0.54	7746	1.39	2654	36
342	3	1	90	22	64	164	26.28	0.66	4691	1.64	2802	35
343	1	0	91	27	44	160	62.02	1.36	8063	1.2	3980	38
344	1	0	83	27	48.5	160	156	2.98	2511	0.71	3080	38
345	1	0	94	27	58	164	9.54	0.27	4026	0.74	3412	37
346	1	0	81	30	51	160	103.2	1.94	2866	0.97	2720	38
347	2	1	90	27	68	168	136.6	4.13	12603	3.35	2700	38
352	2	0	90	33	48	153	14.11	0.33	11530	2	2366	36
353	2	1	90	32	56.5	157	36.69	0.96	2541	0.54	2450	38
355	1	0	84	31	46.8	153	22.66	0.44	5765	1.38	2724	39
356	1	0	83	28	52.5	150	68.33	1.43	3813	1.11	3072	39
357	1	0	82	33	43.2	154	46.2	0.78	5651	1.48	3030	40
358	2	1	80	30	50.4	150	57.46	1.07	3665	1.22	3466	39
360	1	0	94	30	55	164	38.06	1.07	6163	0.96	3530	39
361	1	0	87	31	55.4	168	54.02	1.27	5664	1.47	2780	38
362	2	1	93	36	55.9	155	62.62	1.73	8266	1.46	2908	39
363	1	0	86	25	57.7	157	36.65	0.89	7831	2.14	3354	39
364	1	0	87	24	84.1	152	69.1	2.28	1739	0.73	2540	36
366	1	0	86	38	59.8	153	16.18	0.4	2917	0.83	2904	40
367	3	1	82	21	65	162	95.59	2.29	2290	0.92	2708	39
369	1	0	88	33	58.2	159	33.49	0.86	5578	1.37	2425	36
370	2	1	94	30	64.8	159	15.21	0.49	6063	1.16	3328	39
373	2	1	88	32	40.8	150	40.67	0.79	11678	1.89	2100	32
374	1	0	91	32	62.4	161	28.04	0.83	6029	1.29	3322	39
375	2	1	83	29	75	162	76.03	2.09	5072	2.31	2944	38
376	2	1	86	34	41.5	155	31.52	0.57	5561	1.09	3022	38
377	2	1	94	32	58.1	166	14.63	0.42	3278	0.58	3120	38
378	2	1	93	29	67.5	159	46.8	1.52	5611	1.19	3034	38
380	2	1	84	27	51	158	62.85	1.32	1944	0.52	3324	38
381	2	1	87	32	47.8	149	25.58	0.55	1684	0.35	2396	37
382	2	1	88	37	57.5	155.5	38.95	0.99	4529	1.1	4226	41
383	3	2	91	29	63.3	156	17.44	0.51	3071	0.71	3180	38
386	2	0	84	30	60.9	154	100.9	2.43	7790	2.57	2660	39
387	2	1	83	29	59	164	66.87	1.49	2900	1.04	3100	39
388	1	0	85	32	44	154	15.2	0.29	2856	0.6	2745	39
389	2	0	90	30	58	158	17.77	0.48	8716	1.9	2720	38
391	3	0	86	28	68	160	16.44	0.45	2265	0.76	2794	38
392	1	0	82	30	50	168	84.44	1.65	3817	1.12	2718	37
393	1	0	88	28	43.7	157	50.31	1.03	5695	1	2868	38
394	1	0	89	31	65	173	26.68	0.76	2171	0.58	3160	38
395	4	2	88	38	53.1	158	34.27	0.82	6917	1.52	3710	40
397	2	1	88	25	62.5	167	29.77	0.81	4269	1.14	3328	38
398	1	0	86	28	53	165	102.7	2.34	4929	1.22	3608	39
400	2	1	85	27	69	158	20.39	0.55	3220	1.17	4300	38
401	1	0	91	22	45.8	155	19.27	0.44	6541	1.02	3300	41
402	1	0	88	34	51	161	252.7	5.85	3776	0.79	2795	37
403	1	0	93	27	56.5	155	46.71	1.32	3676	0.62	3096	38
404	1	0	87	29	44	157	36.24	0.73	2695	0.5	2048	39
406	3	2	85	32	41.7	148	22.34	0.4	4838	1.02	3370	39
407	1	0	86	40	46.1	160	67.88	1.38	6788	1.42	2980	39
408	2	0	93	25	51.1	160	36.92	0.97	9765	1.47	3660	39
409	2	1	94	31	55	160	74.16	2.09	18792	2.93	3090	38
410	1	0	88	28	55	168	86.02	2.12	12727	2.92	3260	38
411	1	0	92	28	45.7	157	27.73	0.64	12802	1.88	2952	40
412	3	0	93	35	81	167	19.77	0.73	5217	1.4	4056	38
413	2	1	92	31	57	166	31	0.84	5796	1.17	3496	38
414	1	0	86	27	50	156	27.87	0.59	3672	0.9	3364	42
415	3	1	92	29	44.5	152	90.69	2.05	8964	1.28	3540	37
416	3	2	88	32	46	160	40.33	0.82	20031	4.18	2758	39
417	1	0	88	30	43.3	156	44.07	0.89	5522	0.95	2865	39
418	2	1	95	30	58	165	16.07	0.47	2871	0.48	3190	38
419	3	0	86	32	59	145	56.87	1.41	9344	2.62	3532	39
420	2	1	87	33	43.5	152	28.71	0.57	3478	0.64	3436	38
421	1	0	88	22	47.2	161	20.19	0.44	12639	2.42	2636	37
422	1	0	81	28	49.1	151	36.87	0.69	2178	0.66	2930	38
423	1	0	85	29	57	163	63.87	1.5	3547	1.01	3930	38
424	2	0	84	33	53.4	150	28.5	0.62	3410	0.96	2658	38
425	2	1	83	36	65	150	56.23	1.39	2491	0.95	2880	38
427	2	1	81	30	74.3	163	43.91	1.13	2341	1.19	3214	38
428	2	0	80	34	49	157	72.56	1.32	1733	0.56	3382	40
429	3	2	87	39	51.5	156	41.88	0.95	3365	0.76	3290	37
430	3	1	87	32	48.5	163	39.36	0.86	4586	0.96	2648	38
431	2	1	84	29	52	165	72.32	1.54	2471	0.67	2550	39
432	2	0	91	30	47	155	32.16	0.74	6782	1.09	3438	39
433	1	0	92	34	51	160	28.78	0.74	2595	0.41	3334	38
434	2	1	85	33	66.5	158	22.75	0.6	2566	0.89	3065	36
435	1	0	85	26	59	152	28.54	0.69	3443	1.03	3122	38
436	1	0	85	27	65.6	162	37.73	0.99	3938	1.34	2632	41
437	3	1	77	35	50.2	159	61.08	1.04	3949	1.56	3184	37
438	4	1	89	32	67	155	15.25	0.45	1445	0.4	2740	36
439	2	1	90	32	84	168	13.24	0.47	6928	2.43	3200	36
440	1	0	86	31	55.7	156	41.03	0.97	5097	1.33	3596	39
441	1	0	89	18	42	155	27.38	0.55	13531	2.13	2635	38
442	2	0	85	20	40	158	183.8	3.24	6033	1.14	2942	40
444	1	0	89	34	44	150	50.93	1.07	5112	0.85	3762	39
445	1	0	83	27	61	160	22.06	0.52	2463	0.86	3066	37
446	1	0	87	33	47.1	149	179.6	3.81	8188	1.66	2838	38
448	2	1	82	34	60	158	18.93	0.46	3533	1.08	3336	38
449	1	0	81	28	52.3	164	33.97	0.67	3177	1.04	3272	40
450	2	1	88	34	40.3	148	99.2	1.9	5692	0.91	2956	39
451	1	0	90	29	53	170	96.62	2.41	5912	1.16	2982	38
452	2	1	79	34	64	157	54.14	1.18	5391	2.55	2930	37
453	2	0	86	34	67.5	149	144.6	3.97	4754	1.58	3010	39
454	1	0	85	34	63.5	154	110.6	2.82	5106	1.67	3220	39
455	1	0	82	32	42	153	67.07	1.14	17119	4.09	2135	36
456	2	0	78	19	51.5	155	56.34	1.04	3857	1.4	2970	39
458	3	2	88	35	50.1	155	19.25	0.44	6849	1.4	2962	38
459	1	0	82	35	54.9	155	44.47	0.94	3677	1.2	3126	40
460	3	2	85	29	88.5	162	24.99	0.81	1553	0.78	4118	38
461	2	0	83	27	52.6	152.5	78.67	1.65	3995	1.17	2996	40
462	2	1	84	30	57	160	10.14	0.23	1618	0.49	2900	39
463	2	1	85	35	38.7	155	70.35	1.21	4430	0.8	3130	37
464	1	0	88	37	52.2	162	51.4	1.21	5661	1.22	2596	38
465	2	1	93	30	51	162	30.75	0.8	12449	1.87	3592	38
466	2	1	93	27	61.3	164	25.08	0.74	5859	1.16	3060	39
467	1	0	84	33	46.6	153	47.28	0.92	3981	0.95	2944	40
468	3	2	85	30	59	158	30.92	0.75	1929	0.58	3428	38
469	2	1	93	31	60.9	163	38.51	1.16	8553	1.59	3250	40
470	1	0	85	30	53.6	157	83.04	1.86	4824	1.28	3424	40
471	1	0	91	23	43.9	155	114.6	2.56	12262	1.72	2834	38
472	5	2	89	25	68	167	63.58	1.88	4842	1.36	3076	40
473	1	0	83	35	50.8	158	25.61	0.52	5018	1.41	3570	39
474	1	0	85	25	47.3	160	161.1	3.26	3587	0.82	3110	39
475	2	1	86	27	57.9	150	30.46	0.74	5213	1.43	3704	38
476	2	1	91	28	66	159	11.14	0.34	3190	0.77	2864	39
477	1	0	82	32	40	153	80.64	1.31	3249	0.73	3590	39
478	2	0	85	37	51.4	155	28.04	0.59	3252	0.87	2566	41
479	1	0	87	29	50	160	25.68	0.57	4319	0.94	2594	40
480	2	1	80	29	69.5	162	39.59	0.94	2090	1.04	3226	39
482	2	1	90	28	46	159.5	29.18	0.65	2972	0.49	3004	38
483	2	0	87	33	48	155	54.15	1.17	4313	0.89	3144	39
485	4	2	90	32	64	160	11.16	0.32	2334	0.57	3184	38
486	2	1	81	30	48.5	170	43.5	0.83	2208	0.62	3530	38
487	1	0	91	29	49.4	165	39.57	0.95	7055	1.2	3118	38
488	1	0	79	28	59	157	31.92	0.65	3278	1.4	2995	39
489	2	1	88	32	57	157	14.47	0.37	2692	0.64	3456	39
490	3	2	84	38	54	151	28.77	0.63	6381	1.81	3542	38
491	1	0	79	36	43.9	149	49.13	0.82	3293	0.93	3420	42
492	1	0	89	25	47	154	43.39	0.96	8963	1.61	3008	38
493	5	2	92	29	53.3	157	21.72	0.57	5937	1.05	2796	37
494	2	0	83	34	80.9	153	26.91	0.78	2469	1.24	2950	38
496	1	0	87	30	56	157	73.95	1.8	3066	0.76	3490	37
497	1	0	82	30	40.4	153	92.69	1.52	3622	0.83	3340	38
499	1	0	88	26	47.6	151	29.9	0.66	5446	1.05	3416	38
500	2	1	91	35	46	152	39.43	0.9	5116	0.8	3862	37
501	1	0	87	31	54.5	170	20.97	0.5	6138	1.48	3028	38
502	1	0	82	34	45.3	155	70.48	1.27	2632	0.69	3135	38
503	3	1	77	32	47.5	157	28.11	0.46	2103	0.78	2956	37
504	2	0	88	28	59.8	169	16.57	0.43	5189	1.32	3406	40
506	2	1	92	30	90	147	13.31	0.51	1092	0.38	3532	38
507	1	0	85	29	52.5	156	150	3.3	11712	3.03	3644	39
508	1	0	83	33	47	156	51.7	0.99	1914	0.49	2825	39
510	2	1	85	31	40	150	13.59	0.23	6644	1.33	2926	37
511	3	2	84	25	60	156	56.22	1.34	1835	0.59	2892	38
512	1	0	87	26	54	165	50.09	1.19	3044	0.72	3370	39
513	1	0	89	34	47.7	160	30.6	0.69	7092	1.3	3326	38
514	1	0	83	26	44.5	151	28.15	0.51	2299	0.55	2940	39
515	4	0	89	29	57.2	160	29.67	0.77	3344	0.76	2834	38
516	1	0	79	23	48.5	155	38.41	0.69	3485	1.11	3896	41
517	2	1	92	43	53.7	156	30.59	0.8	7012	1.25	2892	37
518	2	1	87	30	81.5	155	54.1	1.7	1350	0.57	3404	38
521	4	1	93	26	51.7	159	29.86	0.78	9561	1.54	3604	39
522	2	0	86	31	77.8	160	80.27	2.44	3533	1.41	3570	38
523	2	1	82	33	42.9	150	22.52	0.39	4853	1.19	3610	38
525	2	0	93	32	52	150	54.47	1.45	3949	0.61	2900	37
526	4	3	90	32	63.9	159	40.55	1.17	4664	1.15	3040	37
527	1	0	84	30	46.2	152	25.81	0.5	3335	0.79	3222	39
530	4	1	87	36	54.3	152	21.63	0.51	15951	3.82	3948	38
531	2	1	90	34	52.9	159	29.3	0.73	5220	1.02	4006	40
532	1	0	88	27	54	165	29.58	0.72	4146	0.93	2948	37
533	3	0	82	36	50.5	150	93.4	1.84	2640	0.78	2584	38
534	1	0	79	27	69	163	18.25	0.42	2164	1.13	3078	38
535	1	0	89	31	59.5	165	15.95	0.43	3190	0.76	4060	40
537	1	0	80	34	46.4	160	128.5	2.24	6228	1.89	3404	37
538	1	0	88	19	49.4	157	48.13	1.09	5727	1.16	3276	40
539	1	0	82	25	57	166	33.05	0.72	2510	0.86	2190	39
540	5	0	81	30	50.9	157	22.88	0.44	5028	1.6	3290	40
541	2	1	83	29	53	158	177.8	3.74	2193	0.65	3346	38
542	1	0	85	33	43.1	159	42.55	0.8	3951	0.81	2966	39
543	4	2	85	36	52.5	150	39.01	0.86	3453	0.89	3260	38
544	2	1	84	32	56	160	159.2	3.59	5571	1.66	2972	39
545	1	0	89	36	51.8	152	10.61	0.25	7505	1.51	2834	38
546	2	1	89	30	48.9	153	24.12	0.55	3663	0.69	3394	39
547	2	1	86	37	51.3	158	48.34	1.07	4524	1.07	2632	37
548	1	0	77	29	47	163	124.1	2	2426	0.89	2508	39
549	1	0	90	34	72.8	156	19.87	0.63	1510	0.44	3328	37
551	1	0	82	33	69	157	254.8	6.4	3532	1.54	3430	40
552	3	1	93	29	56.7	155	72.17	2.05	5940	1.01	3490	36
553	3	0	92	30	50	157	39.4	0.98	21850	3.57	3366	38
554	3	1	89	37	57.5	162	27.81	0.72	5240	1.2	3526	37
555	1	0	94	24	60	160	48.7	1.45	9379	1.71	3086	37
557	3	1	79	28	47	154	77.96	1.33	4472	1.46	3776	40
558	2	0	90	30	58.7	165	42.26	1.14	5586	1.24	3180	39
559	1	0	90	32	48.8	158	51.21	1.2	3357	0.6	3710	40
560	4	1	84	36	61	158	30.55	0.74	2226	0.73	2564	37
561	1	0	74	25	52.3	158	116.8	1.94	2705	1.25	3026	37
562	1	0	85	31	44.5	155	65.96	1.27	4498	0.96	2656	36
563	2	0	93	24	60	167	14.04	0.41	3151	0.61	3324	38
564	3	2	84	40	47	150	165.6	3.34	5579	1.27	2722	37
565	2	1	84	29	54.7	160	55.6	1.23	6466	1.87	3158	38
566	1	0	84	30	56	155	34.18	0.77	3339	0.99	2696	39
567	2	1	81	26	50	167	27.38	0.52	2615	0.81	3990	40
568	1	0	88	32	56.8	154	32.62	0.82	3820	0.91	3480	40
569	2	0	88	34	54	160	26.97	0.65	5556	1.25	3560	37
570	1	0	82	30	40.4	152	134.7	2.21	4691	1.07	2686	38
571	3	2	85	27	62.1	162.5	139.5	3.5	1766	0.56	3290	39
572	3	2	88	33	66.6	166	9.22	0.26	1746	0.51	2874	36
573	2	0	92	32	61.5	155	25.17	0.74	12281	2.58	3628	39
574	2	1	84	34	54	155	59.49	1.31	4964	1.41	2790	38
576	1	0	80	27	45	155	43.13	0.73	7748	2.26	2846	37
577	1	0	80	34	54.8	158	54.86	1.09	1033	0.38	3144	39
578	2	1	89	32	87	165	15.73	0.56	2896	1.13	3190	37
579	1	0	83	29	52.9	160	30.54	0.64	1096	0.32	3074	41
580	3	2	83	29	40.6	156	101	1.71	4613	1	2890	38
581	2	0	92	33	54	162	37.05	0.98	7483	1.34	3262	38
582	3	2	81	36	63	165	32.58	0.74	3104	1.28	3336	39
584	4	1	84	34	57	160	80.11	1.83	8509	2.58	3350	39
585	2	1	84	26	66	160	50.51	1.29	1554	0.57	3428	39
586	2	1	90	29	82	167	9.99	0.35	1691	0.57	3232	38
587	3	2	88	37	60.3	165	14.14	0.37	4385	1.12	4404	40
588	3	0	79	23	66	160	17.72	0.4	1778	0.88	2832	41
589	1	0	88	30	57	172	36.82	0.93	5246	1.26	3262	40
590	1	0	85	30	57	164	42.02	0.99	6229	1.78	3220	38
591	1	0	85	29	45	155	51.3	1	3707	0.8	3048	40
592	3	2	83	31	58.5	160	30.76	0.7	5184	1.73	3258	39
593	2	1	85	31	49	156.5	79.28	1.65	7209	1.72	3308	39
594	1	0	80	30	40	153	91.76	1.41	3718	0.95	3282	40
595	3	2	89	32	52.7	155	46.28	1.13	4957	1.02	3120	36
596	1	0	83	26	48.5	154	50.61	0.99	5025	1.34	3350	39
597	2	1	89	33	49.5	153	33.56	0.78	4469	0.85	2858	38
598	2	1	82	23	69	157.5	30.06	0.75	5181	2.25	3068	39
599	3	2	84	33	48	157	102.8	2.05	2992	0.74	3790	38
600	1	0	91	17	43.1	152	64.93	1.4	7713	1.12	2718	39
601	3	2	92	30	65	168	25.74	0.8	3814	0.81	3610	41
602	1	0	84	32	48.7	156	59.46	1.2	2652	0.67	2770	38
603	1	0	88	33	51	154	38.52	0.89	3049	0.64	3012	41
604	1	0	82	28	48	158	64.06	1.21	5917	1.65	3274	40
605	1	0	88	28	56.9	165	35.63	0.9	4741	1.13	3200	38
606	1	0	92	29	51.7	158	76.28	1.94	3877	0.66	3252	39
607	2	1	87	33	52	155	24.99	0.57	3521	0.8	3110	39
608	1	0	87	29	46.7	156	18.4	0.39	6293	1.26	2746	39
609	1	0	90	28	47	156	107.5	2.44	5257	0.89	3260	39
610	2	1	89	29	79	167	15.25	0.5	6305	2.16	3365	38
611	6	2	85	32	87	160	55.68	1.79	2923	1.44	3682	38
612	2	1	94	33	51.7	153	51.25	1.38	14155	2.05	2728	39
613	4	2	85	32	62.2	163	9.22	0.23	1297	0.41	2968	40
614	2	1	92	35	51	155	24.18	0.61	7513	1.26	2414	37
615	1	0	91	28	41	145.5	23.7	0.49	8306	1.14	3478	39
617	3	2	89	34	54.5	167	59.47	1.49	5054	1.08	3224	39
618	1	0	85	29	67	156	29.03	0.77	2986	1.04	3786	40
619	2	0	89	27	58.8	168	80.45	2.13	9119	2.14	3888	40
620	3	1	89	32	74	165	15.87	0.5	1778	0.56	4608	38
621	2	1	80	35	48.1	156	23.3	0.63	3357	0.32	3052	37
622	4	2	88	28	78.7	155	30.82	0.99	2078	0.75	2596	39
623	2	1	87	33	72	160	12.54	0.37	2737	0.93	2894	39
626	3	1	93	31	44.3	145.5	34.04	0.79	11036	1.4	4050	39
627	2	1	87	30	53.4	158	44.54	1.04	5848	1.37	2304	35
628	3	1	89	38	56.1	158	262.3	6.55	4863	1.14	3042	39
629	3	1	93	29	63.2	153	162	4.92	17003	3.49	3282	38
630	2	1	92	35	80	160	15.56	0.55	1516	0.45	3126	38
631	1	0	88	23	64	158	22.57	0.62	2429	0.67	2612	35
632	1	0	85	29	48.5	156	46.69	0.96	5114	1.21	3418	40
633	2	0	89	31	52.5	155.5	20.15	0.49	4407	0.9	3144	37
635	3	1	88	33	53.8	165	65.09	1.57	3903	0.87	3090	39
636	1	0	93	37	66.6	147.5	49.02	1.7	7542	1.11	4012	39
637	2	1	87	29	45.7	156	31.27	0.77	3766	0.86	2902	38
638	1	0	85	30	48.5	154	30.44	0.63	4229	1	3080	38
639	1	0	93	30	41	149	119.5	2.57	7847	0.96	2940	40
640	2	0	91	29	47.5	158	17.22	0.4	4065	0.66	3316	40
641	1	0	86	16	67.4	161	48.5	1.3	2357	0.83	3340	38
642	3	1	91	32	57.8	160	13.46	0.37	1995	0.41	3084	38
643	4	1	86	30	57	158	30.17	0.73	5479	1.48	3390	38
644	1	0	91	27	60	154	17.23	0.48	3183	0.68	2920	40
645	1	0	91	31	41	153	86.14	1.75	13880	2.01	3210	39
646	1	0	81	32	52.7	155	32.28	0.64	8369	2.77	3070	38
649	1	0	93	29	48	159	22.14	0.55	20161	2.82	2075	37
650	2	1	82	33	57.5	159	181.5	3.96	3234	1.12	3434	38
651	1	0	87	25	74.9	170	48.86	1.48	7266	2.6	3830	39
652	1	0	85	24	59	150	51.24	1.24	4909	1.46	2490	37
653	1	0	91	33	52	155	47.12	1.18	13890	2.51	3662	40
654	1	0	90	35	58.6	158	22.33	0.6	4903	1.08	3682	38
655	1	0	83	24	71	163	15.68	0.41	4748	2.02	3254	39
656	1	0	92	29	53.1	171	19.49	0.51	13193	2.31	3150	39
657	1	0	88	33	70	165	60.24	1.78	3487	1.08	3206	37
659	1	0	89	34	52	167	49.04	1.18	2783	0.56	2860	36
660	2	0	87	24	52	154	6.2	0.14	2566	0.58	3456	40
661	2	0	87	32	60	158	22.27	0.57	4518	1.22	3560	38
662	1	0	88	30	50	158	14.45	0.33	5088	1.04	2954	40
663	1	0	93	28	49.5	156	8	0.2	3519	0.51	2606	38
664	1	0	86	34	45	152	20.82	0.42	1341	0.27	3192	39
665	1	0	85	33	51	165	90.45	1.95	7039	1.76	3722	39
666	3	2	89	34	53	159	15.96	0.39	2777	0.57	3880	41
667	2	1	83	26	92	160	27.17	0.86	1457	0.88	3128	40
669	3	1	86	40	66.6	151	5.47	0.15	1936	0.63	2352	37
670	2	0	89	35	62	155	25.95	0.72	1381	0.35	2620	34
671	4	2	79	34	53.7	167	26.98	0.51	2908	1.11	2820	38
672	1	0	90	33	50	158	64.3	1.53	2115	0.39	3542	38
673	2	0	88	33	46.8	146	44.55	0.96	1663	0.31	2750	39
674	1	0	93	39	65.6	165	27.94	0.87	3914	0.84	3070	39
675	2	0	89	35	55	155	25.28	0.62	8309	1.91	3418	38
676	3	2	90	35	59	159	19.11	0.52	3517	0.78	3664	39
677	1	0	89	30	64	160	20.13	0.57	4284	1.12	3112	38
678	1	0	86	25	46.5	152	92.62	1.9	2440	0.52	3066	38
679	2	1	82	32	48	165	47.07	0.89	4137	1.15	3740	39
680	1	0	89	31	48	158	32.06	0.72	2567	0.47	3406	38
681	2	1	86	30	61	168	13.89	0.35	1435	0.42	3152	38
683	1	0	87	29	62.3	160	13.51	0.36	2036	0.58	3750	39
684	1	0	89	30	46	153	135	2.94	5125	0.9	3290	40
685	3	2	87	36	54	157	33.96	0.8	8582	2.04	3516	37
686	1	0	86	24	53.7	156	26.14	0.6	3352	0.84	3088	39
689	1	0	90	34	49	161	26.16	0.61	5816	1.04	2810	36
690	1	0	89	33	59.5	163	18.88	0.51	13670	3.26	3978	40
692	2	1	87	31	57	150	21.22	0.51	3601	0.97	3240	38
693	4	3	83	35	84.8	165	16.69	0.5	2068	1.11	3808	41
694	1	0	83	32	48.6	160	23.63	0.46	2503	0.67	3122	39
695	2	1	89	34	39.6	145.5	30.85	0.59	8820	1.3	2876	37
696	2	1	87	34	63	162	37.76	1.01	11879	3.41	4250	37
697	3	2	91	29	55	153	19.92	0.52	17178	3.32	3368	38
699	1	0	89	26	46.8	158	36.39	0.8	5035	0.9	3670	39
700	1	0	89	37	54	152	10.37	0.25	1880	0.42	3264	38
701	1	0	84	28	52	160	22	0.47	2130	0.58	2544	37
702	2	1	84	33	52.5	152	66.68	1.43	3520	0.97	2774	37
704	2	0	85	31	60	165	61.81	1.8	3111	1.11	3985	38
705	1	0	88	31	45	154	46.37	1.15	4865	1.03	2400	38
706	2	1	89	35	63.6	156	26.69	0.89	6814	2.06	3406	40
708	1	0	84	33	47	153	84.35	1.97	6135	1.73	2825	39
709	3	2	92	27	48	155	22.36	0.64	6846	1.25	3660	39
710	1	0	87	18	53	162	56.47	1.57	4116	1.12	2772	40
711	2	1	82	24	61.6	155	53.76	1.24	2253	0.85	2692	37
712	2	1	86	35	53	155.6	53.23	1.21	7980	1.97	3270	38
713	3	2	89	33	49	153	27.77	0.62	5090	1.02	2900	38
714	1	0	85	30	52.3	155	38.54	0.85	6252	1.61	3212	39
715	1	0	86	27	56	155	63.42	1.51	4955	1.31	2675	38
716	1	0	88	27	44	155	21.3	0.44	6410	1.13	3592	40
717	1	0	88	22	63	160	62.32	1.7	3112	0.84	2840	37
718	1	0	80	36	49	150	56.77	1.03	3971	1.28	2940	39
719	1	0	91	28	48	159	44.92	1.06	10644	1.75	3290	38
720	3	1	82	34	57	158	108.4	2.35	5808	1.99	3962	39
721	2	0	93	34	71.6	162	20.17	0.68	5435	1.24	3276	40
722	2	1	82	36	78.3	164.5	26.8	0.74	1696	0.87	3082	40
723	3	2	85	34	60	162	34.83	0.85	4100	1.25	3524	38
724	1	0	85	29	51	160	76.83	1.65	5556	1.39	3204	38
725	1	0	91	31	70	164	46.1	1.46	4904	1.28	3044	38
726	1	0	88	31	52.1	155	35.58	0.84	6119	1.31	3386	40
727	3	1	88	28	50	165	37.17	0.85	8296	1.7	3316	38
728	1	0	84	26	55	156	12.85	0.29	5309	1.54	2474	37
729	1	0	84	27	44	158	33.17	0.62	4209	0.94	3180	39
730	1	0	85	33	56	158	59.56	1.38	1499	0.42	2462	37
731	2	1	81	30	46.7	152	19.42	0.36	3062	0.83	3154	38
732	1	0	84	23	55	158	20.78	0.46	3781	1.1	2904	40
733	3	2	91	36	77	164	14.83	0.5	3801	1.12	3416	38
734	1	0	89	18	57	155	37.65	0.97	7687	1.74	3532	39
735	1	0	90	31	60	159	23.67	0.65	7633	1.74	2982	37
736	3	1	86	30	45.1	152	62.18	1.24	19678	4.01	2898	39
738	1	0	92	35	62	154.5	166.3	4.89	6460	1.37	3112	40
739	2	1	87	34	56.6	156	134.3	3.3	3571	0.9	2786	38
740	2	1	86	30	55.5	160	15.92	0.38	3123	0.81	3286	38
741	1	0	89	37	47.2	153	22.85	0.51	5950	1.07	2760	39
742	3	2	83	31	53	155	19.61	0.41	876.4	0.26	2496	37
744	2	1	85	31	62	160	70.98	2.06	5716	2.41	3294	38
745	1	0	91	25	38	148	62.21	1.21	8277	1.04	2790	38
746	2	1	86	27	56.3	150	12.38	0.3	3659	0.97	3388	39
747	2	0	81	35	49.5	158	56.03	1.06	5838	1.8	3422	38
749	1	0	81	29	53	165	8.58	0.17	3014	1.01	2848	39
750	2	1	77	31	53	160	61.85	1.1	2879	1.22	3310	38
751	2	1	89	31	55	157	14.12	0.36	3909	0.85	2968	38
754	1	0	82	29	50	155	26.75	0.52	5989	1.75	3218	40
755	1	0	87	28	60	157	75.22	1.93	3478	0.94	3700	39
757	2	1	88	28	64	165	22.25	0.62	4305	1.19	2962	39
758	1	0	90	28	56	165	34.1	0.89	3430	0.72	3852	40
759	3	1	90	34	59	165	37.23	1.01	3798	0.85	3660	39
760	1	0	93	26	52	167	16.37	0.43	9617	1.56	2556	37
761	3	1	91	37	47.4	160	93.75	2.19	11897	1.93	3410	37
762	2	1	91	31	45	155	28.51	0.64	6947	1.06	2496	36
763	2	1	90	33	65.6	161	29.86	0.86	5633	1.51	3376	38
765	3	2	90	36	62	155	29.32	0.83	6234	1.48	3454	37
766	1	0	85	29	55.4	165	37.46	0.86	3556	0.98	3004	40
767	1	0	90	34	42.8	156	62.1	1.3	5181	0.79	3290	38
768	2	1	87	30	57.8	165	178.4	4.45	2685	0.69	3142	38
769	4	1	89	36	50	150	23.25	0.54	13160	2.54	2756	37
770	3	2	87	35	54.9	159	40.6	0.97	6527	1.58	3754	37
771	2	0	86	40	78.9	168	79.55	2.45	1384	0.56	3890	39
772	1	0	85	35	49	156	86.53	1.76	2449	0.62	2710	37
774	2	1	85	35	61.5	155	101.1	2.52	2452	0.77	3704	38
775	2	1	87	29	64.6	163	49.71	1.63	7571	1.3	2543	36
776	3	2	92	38	54.4	157	15.3	0.4	6433	1.23	2574	38
777	1	0	88	27	56.5	163	96.46	2.42	3627	0.86	2362	36
778	2	1	87	26	99.5	156	18.93	0.7	3824	2.02	3320	36
779	1	0	85	22	49.5	158	44.83	0.94	12080	2.92	3328	40
780	1	0	84	24	43.8	147	71.61	1.33	12242	2.72	2290	38
781	2	1	93	38	65.3	156	20.24	0.63	4719	1.01	3330	39
782	5	1	90	25	79.5	151	22.72	0.77	2003	0.65	3446	38
783	2	1	82	32	48	160	28.41	0.54	2179	0.61	3006	37
784	2	1	92	36	60.1	160	18.26	0.52	4430	0.9	3170	38
785	1	0	91	27	56.1	165	70.66	1.88	7383	1.46	3556	40
786	3	2	86	39	57.8	157	55.24	1.35	3120	0.85	2708	38
787	1	0	86	22	49.5	146	14.06	0.3	9004	2.05	3900	38
789	1	0	88	24	52	168	25.7	0.6	6433	1.38	3460	35
792	3	2	85	30	59	158	40.77	0.93	9508	3.2	3558	38
793	1	0	79	36	42	158	32.58	0.51	4891	1.4	3058	39
794	2	0	86	30	44	156	28.65	0.56	5358	1.06	3242	40
795	1	0	88	26	56	153	31.58	0.79	3102	0.73	2516	39
796	4	2	83	37	59	163	13.61	0.31	5765	1.94	3432	38
797	3	1	83	28	55	158	33.54	0.73	3478	1.07	3400	39
798	1	0	91	32	44	157	48.96	1.07	5722	0.85	3062	39
799	1	0	92	32	75.1	167	21.38	0.73	7635	2.06	3606	39
802	1	0	93	27	69	165	25.37	0.84	8008	1.74	4186	40
803	3	2	87	40	53	167	49.67	1.16	6901	1.6	2580	39
805	1	0	85	27	51	160	90.01	1.94	3490	0.87	3410	38
807	3	2	88	31	53.5	155	36.8	0.89	11901	2.64	3130	37
808	1	0	90	29	52.4	160	31.43	0.78	4174	0.81	2818	40
811	2	1	85	27	72	160	46.05	1.29	3004	1.15	3642	40
813	1	0	82	32	53.8	158	39.71	0.82	3944	1.26	3065	40
814	2	1	90	30	61.5	172	60.43	1.66	6051	1.5	3830	39
815	2	0	92	29	56	158	93.93	3.04	12331	2.7	2980	37
816	1	0	88	29	58	163	19.12	0.49	6051	1.48	3012	39
817	1	0	81	29	51.7	160	47.16	0.92	1967	0.64	2856	38
818	2	1	82	31	51.8	153	35.2	0.71	1742	0.53	3430	37
819	1	0	83	29	53	152	59.77	1.26	4388	1.3	3238	40
820	3	0	88	20	66.5	172	72.41	2.06	18485	5.36	3325	39
821	3	2	92	37	47	150	15.98	0.38	1941	0.28	2948	38
822	2	1	85	30	55	167	39.19	0.87	3554	1.03	2800	38
825	2	1	88	26	53.8	154	63.73	1.54	5045	1.13	3002	37
826	2	1	79	33	58.4	148	66.9	1.36	3024	1.28	2878	38
827	2	0	83	33	43	158	44.91	0.82	5301	1.15	2646	37
829	1	0	86	34	56.9	158	113.7	2.74	3283	0.88	3650	38
831	3	1	86	33	60	153	19.98	0.5	4129	1.18	2806	39
832	2	1	85	31	43	158	58.73	1.07	3047	0.66	2898	38
833	1	0	82	30	42.6	162	98.87	1.7	7290	1.77	3008	38
834	3	1	84	29	64	160	15.37	0.38	3973	1.39	3474	38
835	3	1	85	23	67	158	19.59	0.52	4086	1.43	3654	39
837	2	1	91	32	49	156	40.6	0.95	7597	1.35	3132	37
838	3	1	85	29	44.5	157	303.7	5.85	11658	2.48	3034	37
839	2	0	86	39	58.1	164	95.74	2.34	1497	0.41	2865	38
840	3	1	83	30	49	155	44.01	0.87	2755	0.74	3532	39
841	2	1	91	27	57	165	37.4	1.01	11302	2.28	3194	40
842	3	0	87	31	44	148	51.03	1.02	11005	2.05	3272	40
843	1	0	91	33	52.8	158	43.62	1.11	4268	0.79	2552	39
844	1	0	82	28	50.1	155	36.4	0.71	918.7	0.27	2705	39
845	2	0	89	19	47	158	50.6	1.12	7556	1.36	3060	38
848	2	1	88	36	60.5	165	15.92	0.42	2790	0.72	3932	39
849	2	1	82	29	63	168	25.34	0.59	3359	1.3	3436	39
850	2	0	87	18	45	152	30.56	0.62	4764	0.91	3274	39
851	1	0	83	35	62	157	39.02	0.93	6397	2.29	3170	39
852	2	0	86	26	43	154	40.85	0.78	8266	1.59	3374	39
853	2	1	93	28	58.3	165	71.77	2.05	7131	1.33	3630	40
854	2	0	86	37	49.3	155	21.49	0.46	4344	0.98	3054	40
855	1	0	92	23	54	157	21.2	0.57	5281	0.9	2858	39
856	2	1	81	33	53.9	160	35.96	0.73	3619	1.23	2716	38
857	2	0	87	31	60	167	180.2	4.63	4873	1.32	3284	39
859	2	1	91	36	52.3	163	164.3	4.15	12318	2.24	3418	36
860	1	0	90	31	59.7	160	29.06	0.78	3638	0.87	3225	38
861	2	1	87	36	53	165	23.58	0.55	5574	1.3	3292	38
862	1	0	86	31	70	160	8.69	0.24	4231	1.47	3418	38
863	1	0	88	29	54.2	155	159	3.87	5238	1.18	3188	38
864	1	0	88	31	74	162	19.03	0.59	2742	0.91	3562	40
865	1	0	86	35	51	165	120.1	2.58	3003	0.75	2750	38
866	1	0	86	31	60.7	165	35.52	0.88	1527	0.47	3174	39
867	1	0	91	25	47.5	157	52.1	1.19	2866	0.49	2834	39
868	4	1	85	27	46	153	19.05	0.37	5930	1.39	3142	38
869	1	0	87	32	47	159	35.99	0.76	9587	1.93	3310	38
871	2	1	94	32	49.7	163	57.01	1.46	6866	1	3042	38
872	2	1	92	33	48	152	72.16	1.73	4397	0.68	3150	38
873	1	0	90	29	47	155	47.76	1.08	8389	1.42	3092	40
875	2	1	89	29	62.5	166	18.58	0.52	4038	1.02	3045	36
876	1	0	87	22	43	158	37.06	0.73	8347	1.52	2976	39
877	3	2	91	27	57	155	26.8	0.72	2557	0.52	2870	37
879	1	0	84	29	46	156	71.67	1.38	4602	1.08	3390	39
881	1	0	89	20	47.9	157	85.89	1.94	11100	2.04	2974	40
882	1	0	82	28	51.6	167	105.8	2.12	6778	2.06	3588	39
883	1	0	89	26	50.7	155	35.11	0.83	6222	1.22	3254	39
884	2	1	88	33	57	159	34.69	0.88	4435	1.06	2684	38
887	1	0	91	32	57	155	56.33	1.52	7882	1.59	4278	39
888	3	2	90	32	59	154	35.53	0.97	2487	0.55	3372	39
889	1	0	85	30	56	152	14.02	0.38	4142	1.54	3488	38
890	1	0	89	30	49	155	36.49	0.82	9601	1.92	3196	39
891	1	0	87	29	45	156.5	125.2	2.56	11698	2.24	3620	39
892	1	0	83	32	50	155	20.44	0.41	4455	1.23	3218	39
894	1	0	92	23	49	152	34.74	0.85	3645	0.58	2844	39
895	3	1	88	33	56.1	150	34.89	0.87	4655	1.09	3788	39
897	1	0	88	33	54	162	80.07	1.9	6963	1.66	3422	39
898	1	0	88	27	50	161	107.2	2.44	8403	1.72	3198	39
901	3	2	82	40	49.1	150	75.61	1.46	3687	1.06	3796	38
902	3	2	83	35	77	160	74.77	2.09	2843	1.34	3332	38
903	1	0	87	24	38.7	149.5	38.38	0.69	5836	0.94	2740	39
904	2	1	87	41	79.9	160.5	45.13	1.44	3468	1.35	3225	38
905	1	0	87	26	56	160	21.2	0.52	3305	0.82	3240	40
907	1	0	90	32	52.6	150	53.99	1.34	4670	0.9	3195	38
908	1	0	85	36	45	159	72.5	1.41	5190	1.12	3034	39
909	1	0	87	30	52	164	45.94	1.06	12489	2.84	3616	39
910	3	1	91	31	63	155	15.68	0.46	4438	1.01	3300	39
912	1	0	89	28	65	164	49.23	1.41	3379	0.9	3020	40
913	1	0	85	24	48	162	13.56	0.28	4909	1.14	2880	40
914	1	0	91	27	66	161	29.59	0.89	10501	2.54	3190	39
915	1	0	80	31	45.6	160	74.3	1.28	5061	1.5	2856	38
916	2	1	84	39	48	150	23.76	0.46	6065	1.59	3070	37
917	1	0	88	29	84	160	58.89	1.94	5016	2.09	3754	39
918	2	0	89	26	55.6	169	82.35	2.04	5323	1.24	2582	38
919	2	1	91	34	58.1	155	59.84	1.64	5221	1.08	3118	38
920	1	0	90	31	66	156	14.45	0.43	4759	1.22	2876	37
921	2	1	83	28	43.4	159.5	43.4	0.78	2144	0.5	2224	37
922	1	0	83	29	50.6	155	16.45	0.33	2946	0.82	3160	39
923	2	1	87	32	44	152	56.05	1.12	11315	2.11	3200	39
924	4	2	84	31	58.4	156	83.21	1.94	1423	0.45	4036	39
925	3	2	88	37	43	155	158	3.19	18789	3.22	2912	37
926	1	0	88	28	63	160	46.85	1.28	1919	0.52	3268	40
928	1	0	88	35	58	150	49.84	1.28	3189	0.78	3214	39
929	1	0	84	30	66.5	150	35.36	0.91	2464	0.91	3346	39
930	3	2	79	28	48	156	52.44	0.91	7388	2.47	3200	40
931	1	0	90	31	59	162	18.22	0.48	5484	1.29	3215	38
933	1	0	87	27	94	165	49.84	1.78	2627	1.28	3098	40
934	3	2	86	25	59	163	28.32	0.7	3694	1.04	2600	36
935	1	0	88	27	60	160	26.6	0.68	4882	1.32	3286	39
936	2	1	89	33	85	163	27.17	0.95	1749	0.66	3408	39
937	3	2	84	27	60	158	8.8	0.21	2543	0.82	3470	36
938	2	0	85	22	72	171	28.65	0.8	5583	2.14	2712	38
939	2	1	94	30	47.9	160	187.4	4.58	17441	2.56	3256	38
940	1	0	90	30	59.4	162	28.9	0.77	11285	2.68	3714	39
942	3	2	88	30	54.8	160	33.35	0.8	4254	1.03	2748	38
943	3	1	90	33	56	148	73.74	1.88	5736	1.27	2572	38
944	2	0	88	32	51	159	88.92	1.96	1970	0.46	3270	38
945	2	1	87	29	48.4	148	41.56	0.9	2845	0.59	2718	37
947	1	0	85	30	53.5	157	218.5	4.76	3276	0.92	2556	39
948	1	0	88	25	51	164	22.69	0.53	5771	1.21	3435	37
949	1	0	84	27	51	155	91.36	1.92	3270	0.87	3358	39
950	2	1	89	34	54	164	68.53	1.7	16198	3.43	3280	40
951	1	0	94	34	44.5	155	38.4	0.9	23244	2.97	3048	38
952	2	1	84	34	55	166	32.57	0.73	3242	0.94	3068	39
953	3	1	87	25	48	155	49.21	1.06	2712	0.56	2872	40
954	3	1	83	29	42.9	148	67.84	1.2	3943	0.91	3392	37
955	1	0	89	29	49	163	54.06	1.24	8219	1.55	3154	40
956	1	0	83	31	50.4	158	43.19	0.87	2113	0.59	2730	39
957	2	1	91	31	45.3	152	32.2	0.72	16142	2.48	3416	38
958	1	0	91	18	43.9	149	19.5	0.43	4741	0.7	2454	37
959	4	3	87	37	59.5	160	97.32	2.48	6340	1.7	3522	40
960	2	1	89	29	62.9	156	34.49	0.96	1977	0.5	2518	37
961	2	1	91	34	53.9	161	37.56	0.97	8469	1.6	2840	37
962	4	1	89	29	64	153	25.02	0.71	284.8	0.07	3590	40
963	2	0	84	32	58	167	41.99	0.95	2027	0.67	2642	37
964	2	1	92	30	45.6	157	16.92	0.39	4116	0.6	2486	38
965	1	0	86	30	52	154	94.98	2.13	5483	1.32	3216	38
966	2	1	89	28	63	157	23.39	0.65	3034	0.78	3578	38
967	1	0	84	27	50.8	160	34.63	0.72	5751	1.52	3720	38
968	1	0	86	29	54.6	158	123.6	2.88	4296	1.1	3485	40
969	2	1	88	30	54.4	158	34.49	0.84	9622	2.18	2942	39
971	1	0	88	28	60	155	71.04	1.87	11481	2.93	3574	39
972	2	1	89	34	69	157	13.19	0.39	2812	0.81	2934	38
973	3	2	84	30	59	156	45.11	1.06	3353	1.06	2806	38
974	1	0	84	23	46	152	36.3	0.7	6890	1.62	3365	40
976	2	1	88	34	48	155	10.06	0.22	6085	1.19	3068	38
977	3	2	90	33	44	153.5	38.62	0.83	7357	1.16	3504	39
978	1	0	86	32	62.9	153	35.75	0.93	2052	0.62	2920	39
979	1	0	85	35	44.8	149	41.52	0.8	7158	1.54	3050	39
980	2	1	88	33	53.7	161	104.2	2.51	5115	1.14	3178	38
982	3	2	84	28	47	156	30.64	0.6	5691	1.37	3714	39
983	1	0	91	31	51.5	155	62.72	1.56	6787	1.21	3566	40
984	4	1	92	33	66	163	14.96	0.47	4288	0.93	3668	38
985	1	0	84	31	46.7	149	31.18	0.61	8270	1.98	3098	40
986	2	1	83	30	54.6	156	70.01	1.47	5833	1.9	3050	38
987	1	0	88	32	52	156	28.5	0.67	2614	0.56	3398	39
988	2	0	80	44	62	161	48.24	1.06	4811	2.06	3490	39
989	2	1	90	30	49.5	160	99.16	2.34	15058	2.71	2630	38
990	4	3	90	31	47	157	21.42	0.49	3665	0.62	2782	38
991	1	0	90	21	54	162	25.4	0.64	8370	1.67	3255	39
993	2	1	85	27	81.5	161.5	12.91	0.4	3603	1.62	3020	36
994	1	0	91	27	54.7	165	33.97	0.89	1418	0.27	2990	40
995	2	1	88	31	61	157	60.44	1.57	4812	1.33	3030	37
996	2	1	82	24	59.4	173	31.46	0.7	3202	1.15	3294	38
998	3	1	83	38	52	156	52.27	1.08	3888	1.12	3168	37
999	2	1	89	41	47	154	118	2.62	3840	0.69	3088	40
1000	1	0	87	27	51.7	145	13.22	0.3	1836	0.41	3288	37
1003	1	0	80	28	49	155	47.91	0.87	3965	1.28	3310	40
1004	1	0	87	31	51	164	27.58	0.61	3405	0.8	2968	39
1005	1	0	81	31	47.7	162	37.04	0.66	3107	0.97	3616	40
1006	2	1	88	29	45.7	156	15.75	0.33	4524	0.83	2530	36
1007	2	1	89	28	59	160	53.65	1.39	3987	1	3258	40
1008	3	1	85	34	52.9	160	51.35	1.14	4002	1.05	2854	38
1009	2	1	85	28	57.7	160	34.76	0.82	3827	1.11	3162	39
1010	3	2	92	38	54.4	164	19.61	0.52	7121	1.29	3056	38
1011	1	0	86	26	70	163	35.76	1.01	3555	1.24	2870	37
1012	2	0	87	35	63.3	161	46.13	1.24	6636	1.92	3560	38
1013	1	0	85	32	47	157	119.4	2.41	5758	1.31	3350	40
1014	2	1	90	35	64.5	148	22.48	0.65	5918	1.47	3112	37
1015	7	3	87	39	73.6	170	45.33	1.36	6152	2.15	3184	38
1016	2	1	85	38	67.4	169	25.32	0.68	4289	1.51	2802	39
1018	1	0	91	24	56	155	62.97	1.68	9201	1.82	3516	40
1019	1	0	85	34	66.3	160	46.45	1.19	2612	0.96	3430	40
1021	1	0	91	28	55.5	172	29.23	0.77	3751	0.73	3282	39
1024	1	0	80	28	52	155	119.9	2.29	4836	1.68	4610	41
1025	3	1	87	34	48.5	157	67.69	1.47	7407	1.55	2570	38
1026	1	0	85	19	61.2	162	29.21	0.73	3943	1.23	2820	38
1027	1	0	81	26	43	160	34.94	0.59	2844	0.74	2900	37
1028	1	0	90	29	60.9	158	49.29	1.37	5057	1.17	2932	38
1029	1	0	85	25	58	160	8.07	0.19	4439	1.3	3350	40
1030	3	1	90	38	58	158	46.79	1.25	8215	1.79	4330	38
1031	1	0	82	30	56	165	35.79	0.77	4383	1.47	3690	40
1032	1	0	81	18	62	160	42.36	0.95	1787	0.72	3372	39
1033	4	3	90	34	74.3	165	7.99	0.26	2371	0.71	3828	39
1034	3	2	87	26	60	154	38.23	0.98	5903	1.6	3490	38
1035	1	0	87	28	52.3	160	18.46	0.43	7606	1.74	3164	38
1036	1	0	86	32	57.6	164	31.89	0.77	3481	0.95	2618	37
1037	2	0	94	34	48.3	160	37.71	0.94	9151	1.29	2968	39
1038	1	0	80	26	56.3	163	37.67	0.74	3694	1.49	3270	39
1039	2	1	92	33	50.8	150	27.07	0.68	8685	1.44	2986	38
1040	2	1	86	33	57.7	165	119.6	2.91	9328	2.55	3350	39
1041	6	1	92	39	67	150	24.31	0.76	7166	1.67	3220	39
1043	1	0	84	27	57	157	28.65	0.66	3678	1.12	3198	40
1044	3	2	89	33	63	158	21.72	0.61	10941	2.8	3436	38
1045	1	0	90	33	52	159	35.79	0.88	3747	0.72	3638	40
1046	2	0	93	25	50	162	46.9	1.19	8339	1.29	3230	39
1047	1	0	83	29	57	157	33.87	0.73	4242	1.45	3010	39
1048	4	1	85	34	56.1	155.5	89.82	2.08	14119	3.96	2842	41
1049	3	0	87	34	53.5	150.5	22.64	0.53	4643	1.09	3464	38
1050	1	0	86	33	54.9	163	74.3	1.7	4777	1.3	3460	39
1051	1	0	85	35	74.5	154	39.31	1.13	4046	1.62	3098	40
1052	1	0	80	34	51.6	157	27.64	0.52	1742	0.6	2930	39
1054	2	1	89	32	70	168	27.61	0.84	5906	1.72	2956	37
1055	1	0	91	27	141	160	6.98	0.35	3113	2.26	3546	37
1056	1	0	90	34	56.4	163.5	22	0.58	6286	1.33	2934	38
1058	2	1	91	25	49.3	159	17.01	0.41	2856	0.48	2870	37
1059	1	0	81	28	43.9	153	46.78	0.8	4093	1.09	3270	39
1060	3	1	84	32	53.7	159.5	28.32	0.62	4029	1.14	2684	38
1061	2	1	86	31	70.2	164	22.77	0.64	3799	1.33	3900	38
1062	4	3	83	35	58	155	10.69	0.24	3094	1.02	3018	37
1063	2	1	89	37	60.1	160	22.13	0.6	1994	0.48	3052	37
1064	1	0	90	32	63.2	157	11.91	0.34	5495	1.33	3210	39
1065	2	1	91	28	60	157	22.07	0.62	1321	0.28	3482	38
1070	1	0	85	31	65	155	39.64	1.03	6069	2.04	3936	39
1073	1	0	87	27	64	160	79.86	2.16	2442	0.72	2760	39
1074	2	1	89	17	58.8	152	32.74	0.87	6928	1.63	3200	39
1075	1	0	94	21	48	155	52.09	1.32	3016	0.4	2574	36
1077	2	1	92	27	70	166	25.36	0.8	6298	1.64	3416	40
1078	2	1	81	34	42.7	149.5	79.41	1.29	10944	3.01	2850	39
1079	3	1	88	34	53.9	153	17.12	0.4	3665	0.87	3630	40
1080	1	0	86	26	50	165	39.25	0.85	3181	0.73	3050	38
1081	2	1	87	31	59	158	13.58	0.34	1653	0.46	3232	38
1082	1	0	90	29	51	160	47.12	1.09	7019	1.47	3420	40
1083	2	1	86	22	49	156	46.39	0.97	3239	0.77	2970	39
1084	5	1	92	36	57.2	163	33.7	0.93	3756	0.72	3898	39
1086	1	0	92	28	46.5	155	17.01	0.4	7106	1.06	3326	37
1088	3	0	84	29	58.4	165	23.47	0.55	4650	1.45	2732	40
1089	2	1	86	32	58.3	156	23.92	0.59	4307	1.19	3280	39
1090	3	0	91	39	42.9	156	45.96	1.01	12783	1.74	3266	39
1092	2	1	91	27	58.8	158	9.89	0.27	4829	1.01	2958	39
1093	1	0	85	17	57.5	158.5	39.61	0.94	3330	0.96	2928	39
1094	2	1	85	34	64.5	150	22.83	0.59	1742	0.58	3548	37
1095	2	1	87	32	58	156	28.58	0.72	7473	1.94	3300	38
1097	1	0	92	32	56.5	173	37.17	1.02	4599	0.87	3106	40
1098	3	1	90	31	44.8	153	17.09	0.37	11272	1.81	2910	37
1099	2	1	87	32	50	157	38.71	0.86	5952	1.29	3328	37
1100	1	0	78	27	61	155	25.98	0.53	2700	1.28	3246	40
1101	2	1	89	34	41	156	46.9	0.93	5173	0.79	2748	38
1102	1	0	87	27	42	158	57.96	1.12	11131	1.97	2968	38
1103	3	2	81	33	43	154	57.17	0.96	4515	1.18	2990	39
1104	2	1	88	32	43.5	159	79.15	1.61	7356	1.28	3198	37
1105	2	1	84	31	49	160	96.18	1.95	2396	0.61	2698	39
1106	2	1	86	29	54.7	154	93.26	2.18	3344	0.86	3580	40
1108	2	0	85	27	52.3	160	80.93	1.73	9126	2.5	3460	37
1109	3	2	93	36	77	168	13.22	0.47	2624	0.69	3324	38
1110	1	0	82	28	55.5	164	21.65	0.46	2437	0.81	3176	39
1112	2	1	83	34	53	159	101.5	2.14	1229	0.36	3350	39
1113	1	0	89	36	44.9	150	66.7	1.43	8349	1.42	2406	38
1114	2	0	85	20	39	152	112.9	1.95	5948	1.09	2876	39
1115	1	0	89	32	72.2	168	62.78	1.94	3630	1.1	3458	39
1116	3	2	86	34	62	165	28.85	0.74	3281	0.98	3264	39
1117	1	0	88	33	50.1	157	49.27	1.12	3415	0.7	2970	39
1118	2	0	87	31	47.2	158	83.21	1.77	7667	1.55	2842	40
1119	2	1	85	22	64	157	53.09	1.36	7394	2.44	2952	40
1120	2	1	83	32	46	157	61.19	1.15	9688	2.42	2540	37
1121	1	0	79	28	47	146	60.9	1.04	5214	1.7	3010	37
1122	3	1	89	38	56	163	24.74	0.63	6431	1.42	3592	38
1123	3	2	89	36	54	159	24.41	0.61	5898	1.25	3668	38
1124	3	2	77	37	54	168	40.99	0.74	1378	0.6	3210	38
1126	1	0	88	32	50	156	52.4	1.19	9601	1.96	3794	40
1128	2	1	85	28	45.6	158	29.97	0.59	4612	1.01	3076	37
1129	1	0	80	28	64	156	16.41	0.37	1069	0.48	3524	41
1130	1	0	88	28	78.4	155	88.39	2.84	4639	1.66	3716	40
1131	1	0	88	28	48.1	155	16.06	0.35	5182	1.01	3569	39
1132	1	0	79	35	59	160	69.88	1.43	1076	0.46	2282	36
1134	1	0	83	19	48.8	160	29.58	0.58	2794	0.75	3686	40
1135	1	0	78	38	54.2	156	51.59	0.96	1962	0.8	3254	40
1136	1	0	81	23	51.5	156	111.2	2.17	7705	2.48	3518	38
1137	2	0	85	34	57.4	161	15.26	0.36	1817	0.52	3460	39
1138	2	1	84	32	51.2	160	38.99	0.82	5631	1.5	3110	40
1139	2	1	88	34	54	170	31.18	0.76	5185	1.16	3730	40
1140	1	0	88	33	57.9	157	75.15	1.92	11684	2.85	3380	41
1141	1	0	94	29	58.9	162	37.84	1.11	10796	1.93	3292	38
1143	2	1	88	36	53.8	166	20.25	0.49	5713	1.28	3290	37
1144	1	0	91	30	45	155	53.05	1.21	9014	1.3	3265	37
1145	3	1	85	34	54	158	33.15	0.75	5322	1.43	3038	38
1146	2	1	87	29	40	147	39.65	0.74	13304	2.23	2790	38
1147	1	0	91	19	40.4	157	88.36	1.81	10847	1.46	2348	37
1148	3	2	90	30	63.6	155	8.69	0.25	3215	0.79	3462	39
1150	3	1	85	34	51	155	15.99	0.34	4615	1.15	2918	39
1151	1	0	88	25	53	149	28.88	0.69	3080	0.68	3454	39
1152	1	0	87	27	41.4	152	130.1	2.48	7854	1.37	2890	37
1153	2	1	85	35	45	157	51.33	1	5727	1.24	2778	39
1154	2	1	86	34	54.3	155	68.9	1.56	5568	1.5	3324	38
1155	2	0	88	22	60.4	155	52.45	1.39	3785	0.97	3076	39
1156	1	0	88	28	41	159	24.95	0.48	18085	2.94	3232	38
1157	2	1	84	34	60	153	36.92	0.88	2437	0.79	2576	38
1158	2	0	86	37	51.8	154	89.32	2.31	7675	2.45	2816	38
1159	1	0	91	40	51	158	17.12	0.42	5078	0.9	2946	37
1160	1	0	85	28	53	150	16.43	0.36	4201	1.1	3192	39
1164	1	0	94	32	48.5	153	57.52	1.47	11953	1.6	3298	39
1165	2	0	85	31	52.6	164	68.77	1.52	5759	1.49	3534	40
1166	1	0	89	32	60	173	144.2	3.88	7490	1.8	3702	37
1169	2	1	84	28	62.1	163	50.31	1.23	2477	0.84	3662	38
1170	2	0	85	31	61	158	53	1.31	3145	0.98	3242	39
1171	1	0	81	29	41.5	153	71.8	1.21	3126	0.74	3242	39
1172	1	0	88	24	42.1	152	45.9	0.91	9732	1.63	3198	40
1174	2	1	78	26	62.1	156	72.68	1.5	2210	1.07	3304	40
1177	2	1	87	34	84	160	10.31	0.33	900	0.4	3380	38
1178	1	0	86	32	55	165	19.44	0.46	5159	1.33	3544	40
1179	1	0	88	33	52.4	156	76.62	1.81	4274	0.92	4042	40
1180	2	0	87	31	49.5	156	44.14	0.97	5221	1.12	2966	39
1181	3	2	88	39	53.8	159	21.01	0.51	3263	0.73	2990	38
1182	3	1	80	31	52	155	29.17	0.56	7898	2.74	3440	37
1183	2	1	78	31	41.4	150	30.41	0.46	2697	0.81	2954	38
1184	3	2	86	36	49.7	148	31.32	0.68	5123	1.17	3376	39
1185	1	0	80	25	82.7	156	189.5	5.13	3476	2.16	3620	40
1186	1	0	83	30	50	155	22.87	0.46	5212	1.44	3196	39
1187	1	0	85	39	56.4	157	22.09	0.51	4965	1.4	3346	40
1189	1	0	83	27	55	163	50.88	1.1	2773	0.86	3908	39
1191	2	1	82	35	45	155	112.7	2.02	2692	0.7	3202	38
1192	3	1	85	29	50.8	150.5	74.46	1.6	3238	0.81	2884	37
1196	1	0	84	26	52	154.5	56.69	1.21	8382	2.28	3500	39
1197	2	1	93	28	47.1	155	31.22	0.77	6295	0.86	3398	39
1198	2	1	90	34	50.2	149.5	35.67	0.85	2518	0.46	3450	37
1199	1	0	90	33	63.5	163	65.69	1.93	8222	1.9	3374	39
1200	2	1	85	31	50	164	100.6	2.13	3537	0.86	2528	37
1201	2	1	88	33	53	156	16.23	0.39	3752	0.82	3018	38
1202	1	0	85	26	55.9	165	173.8	4.02	3158	0.88	2690	39
1204	3	1	83	29	54.5	167	55.88	1.2	3904	1.19	3370	39
1205	2	0	92	30	57	161	34.91	0.96	23177	4.43	3286	38
1206	2	1	81	31	50	156.5	50.02	0.95	4795	1.49	2854	40
1207	1	0	88	35	56	167	17.69	0.44	5139	1.2	2918	38
1208	2	0	89	30	59.7	164	60.19	1.61	5907	1.41	3052	39
1211	1	0	78	28	63	161	22.82	0.48	5124	2.52	3462	39
1212	2	1	78	35	54.3	158	183.7	3.43	2836	1.16	2904	36
1213	1	0	81	34	47	163	22.75	0.41	2248	0.65	2916	38
1214	3	0	93	36	68	162	11.79	0.44	4064	1.22	2916	38
1215	2	1	88	24	56	159.5	29.07	0.73	5001	1.17	3774	38
1216	1	0	86	28	92.9	156	31.64	1.26	3378	2.28	3304	38
1217	1	0	90	34	54.7	153	167.8	4.3	3617	0.73	2720	38
1218	1	0	84	25	42.3	156.5	39.72	0.72	2878	0.61	2600	38
1219	1	0	87	32	64.7	161	50.45	1.37	2615	0.78	3234	40
1220	2	1	89	26	57	165	35	0.91	10415	2.35	2900	38
1222	3	1	87	39	50	152	103.7	2.31	2008	0.44	2500	38
1223	2	0	89	23	57	161	36.77	0.95	4381	0.99	3058	38
1224	1	0	92	29	50.8	162	33.56	0.84	7241	1.2	2600	37
1225	1	0	81	23	53.8	153	51.03	1.03	4574	1.55	3828	40
1226	1	0	81	28	55.5	156	40.5	0.84	4024	1.42	2548	38
1228	2	1	81	24	57	165	27.87	0.59	3055	1.11	3532	41
1229	3	1	81	31	56	158	52.54	1.09	3935	1.4	3072	38
1231	1	0	86	25	45	157	111.3	2.22	12857	2.61	3562	37
1232	1	0	89	29	50.7	157	21.75	0.51	7098	1.39	3050	39
1234	1	0	84	31	55	160	56.12	1.25	10515	3.06	2176	38
1235	2	0	90	33	56.2	160	80.94	2.12	24497	5.14	3238	38
1236	1	0	85	30	50	155.5	32.49	0.69	5837	1.43	3480	39
1237	3	1	92	30	61	154	27.53	0.8	12024	2.5	2976	35
1240	3	1	90	32	48	152	21.09	0.49	16422	2.86	2880	37
1241	1	0	89	27	54	166	19.08	0.47	5056	1.07	2902	39
1242	1	0	85	34	57.5	154	94.01	2.22	6789	1.96	3862	40
1243	2	1	88	31	65	160	18.01	0.49	2196	0.66	3590	39
1244	2	1	82	22	53	153	19.04	0.39	4335	1.36	2864	40
1247	1	0	80	34	49.8	154	108.2	1.99	3195	1.05	3338	40
1249	1	0	83	27	37.2	162	88.68	1.4	9985	1.95	3648	39
1250	2	0	86	17	49	151	23	0.49	6260	1.41	3736	40
1251	1	0	84	29	53	164	65.92	1.43	3554	0.99	3118	38
1253	3	1	82	34	53.8	155	31.03	0.64	3841	1.23	2560	37
1254	2	1	93	27	61	163	42.34	1.27	3905	0.73	3348	39
1255	2	0	85	35	55.6	160	52.56	1.21	5654	1.57	2900	39
1256	2	1	88	25	57	161	34.92	0.88	3133	0.75	3008	37
1257	2	1	87	30	58.2	166	33.89	0.85	2314	0.6	2524	38
1258	1	0	83	26	49.1	159	69.15	1.37	7742	2.09	3346	40
1259	2	0	87	37	70	155	70.1	2.02	2732	0.9	3262	40
1260	1	0	79	23	53.8	153	18.54	0.35	5247	2.01	3232	40
1261	1	0	87	28	51	159	50.41	1.14	3874	0.86	3592	40
1262	2	0	86	26	49	163	27.45	0.59	3223	0.72	2566	36
1264	1	0	89	32	70	160	28.61	0.87	5181	1.51	3902	40
1265	4	0	86	37	52.9	155	28.8	0.65	7943	1.95	3152	39
1266	2	1	92	34	52	160	25.67	0.66	8301	1.42	2794	39
1267	1	0	90	31	43.5	153	29.13	0.62	3400	0.53	2350	38
1268	1	0	90	28	56	162	23.04	0.6	3056	0.64	3004	37
1269	1	0	85	33	58	160	79.52	1.89	3490	1.02	3550	38
1270	2	1	93	31	67.5	168	31.4	1.02	14565	3.08	3566	38
1271	2	0	89	23	62.8	152.5	87.12	2.43	4160	1.06	3230	37
1272	4	2	86	35	65.6	161	14.87	0.4	3951	1.27	3392	38
1273	3	1	91	27	62	159	40.77	1.17	5837	1.31	2608	38
1275	1	0	88	30	51	156	154.5	3.58	3154	0.66	3416	40
1276	3	0	90	41	49.8	154.5	268	6.37	19066	3.46	2500	36
1277	3	2	88	44	55	150	17.45	0.43	2990	0.69	2985	36
1278	3	0	88	23	40	158	34.51	0.66	10785	1.7	3205	37
1279	1	0	93	39	61.5	166	25.66	0.76	10636	2.11	3474	40
1280	1	0	85	33	60.8	167	34.2	0.84	2365	0.73	3582	40
1281	1	0	82	26	51.4	160	164.2	3.28	8100	2.45	2992	40
1282	1	0	83	27	64	156	61.85	1.51	2244	0.84	3143	40
1283	2	0	84	32	58.1	157	17.98	0.42	4447	1.38	3348	38
1284	2	1	83	29	57	153	46.98	1.05	2567	0.83	2940	38
1285	2	0	79	19	40	155	77.27	1.16	10226	2.77	3508	38
1287	1	0	83	27	59.5	167	48.58	1.12	6075	2.07	3592	41
1288	2	0	87	42	50	156	119.2	2.59	4130	0.95	2766	37
1289	2	1	82	32	77.9	157.5	33.59	0.92	3236	1.65	3154	38
1291	1	0	92	32	54	150	47.24	1.25	4910	0.88	3752	39
1292	1	0	79	29	49	148	58.72	1.04	5476	1.88	2492	36
1293	1	0	94	26	55.8	160	15.16	0.43	2726	0.46	3246	38
1294	1	0	83	33	48	157	41.31	0.8	8642	2.27	2945	38
1296	2	0	85	39	55	159	38.84	0.89	5157	1.41	2936	39
1297	2	0	83	29	49	154	32.22	0.64	1717	0.46	3728	40
1298	2	0	94	34	52.5	163	20.63	0.55	5312	0.83	2554	38
1299	1	0	86	27	68	162	50.13	1.38	2160	0.72	3438	39
1301	2	1	91	33	47	159	33.85	0.78	7659	1.23	3464	38
1302	1	0	90	29	51	164	19.69	0.48	15453	2.89	3222	38
1303	2	1	84	34	56.5	159	19.03	0.43	2666	0.8	3448	38
1304	1	0	87	26	50	165	23.02	0.51	8412	1.82	2982	38
1305	3	1	85	34	62	160	18.6	0.47	1056	0.33	3266	39
1306	1	0	81	32	67	161	53.7	1.32	1815	0.76	3164	40
1307	1	0	81	34	50.4	163	46.38	0.84	3916	1.39	2840	39
1308	1	0	82	21	60.9	160.5	56.03	1.28	2935	1.09	2622	36
1309	1	0	92	29	81	160	19.21	0.7	3041	0.86	3528	37
1311	1	0	85	33	53	165	47.66	1.06	3057	0.8	3330	39
1312	1	0	89	27	52.5	160	47.67	1.16	8035	1.64	3505	39
1313	1	0	85	33	46	153	43.61	0.86	2851	0.63	2442	38
1314	1	0	85	32	50	153	18.53	0.39	5600	1.37	3030	38
1315	1	0	88	30	59	150	42.6	1.11	5021	1.25	2900	37
1318	1	0	83	25	72	153	65.73	1.75	2072	0.9	3010	40
1320	2	1	86	35	61.5	154	42.13	1.08	5344	1.58	2520	37
1321	2	1	86	32	40	153	89.11	1.53	5140	1.03	3280	39
1322	1	0	80	26	47	158	167.7	2.95	4131	1.27	3380	40
1324	1	0	90	30	58.6	153	25.36	0.69	5782	1.28	2596	39
1325	3	1	88	34	42	152	18.71	0.37	9244	1.54	3632	38
1326	2	1	94	32	55.5	155	20.44	0.58	11149	1.76	3114	38
1328	1	0	89	29	45	158	71.05	1.52	15736	2.69	2830	38
1329	2	0	84	41	67	170	15.76	0.41	2459	0.91	3390	39
1330	2	0	86	31	57	155	22.42	0.54	3416	0.92	3618	39
1332	3	2	89	36	50.3	158	34.6	0.81	6621	1.29	3496	38
1333	1	0	95	27	64.5	168	29.74	0.95	5128	0.97	3130	39
1334	4	1	91	37	55.1	164	27.79	0.73	1808	0.35	2560	37
1335	3	1	84	37	59.7	156	41.53	0.99	7495	2.41	3060	40
1336	1	0	78	30	50	161	132	2.31	3015	1.12	2944	36
1337	1	0	88	28	53	167	81.6	1.95	5882	1.29	3265	39
1339	3	1	92	34	46	154	30.17	0.7	3564	0.53	2798	38
1340	2	1	83	33	54	165	63.7	1.36	1407	0.43	3190	38
1341	1	0	88	23	51	165	60.69	1.41	4728	0.99	3028	38
1343	2	1	83	33	62	165	102.2	2.43	4900	1.75	3388	38
1344	3	1	88	27	41.2	156	37.77	0.74	5389	0.88	2598	39
1345	2	1	89	39	56	155	37.7	0.96	9486	2.1	3324	38
1346	2	1	90	34	54	162	56.13	1.42	2876	0.58	3406	38
1347	2	1	80	40	55	150	24.83	0.5	2529	0.94	2636	38
1348	1	0	81	34	61.8	163	110.4	2.55	3873	1.47	3006	38
1349	3	1	87	30	49.5	150	19.73	0.44	8471	1.82	3080	37
1350	1	0	89	35	51	153	83.59	1.98	5237	1.04	3044	38
1351	1	0	85	28	51.9	155	36.21	0.79	3879	0.99	2974	39
1352	1	0	82	30	55	163.5	22.12	0.47	5161	1.69	3266	39
1353	2	1	90	26	47.7	145	28.9	0.66	4947	0.85	2926	37
1354	1	0	85	32	45	150	66.76	1.3	6846	1.48	3600	38
1358	2	1	90	28	46.6	150	22.36	0.5	10744	1.8	2942	38
1359	1	0	87	20	46.2	163	64.42	1.35	5039	1	3202	39

## Sheet: Variebles
slno	Serial Number
g	Gravidity
p	Parity
ga_day	Gestational age in days at enrollment
mage	Maternal age (years) at enrollment
mw	Maternal weight (kgs)
mh	Maternal height (cms)
hcg	Serum free β - human chorionic gonadotropin				(β-hCG)
mom1	Multiple of the median of β-hCG
papp_a	Serum pregnancy associated plasma protein-A (PAPP-A)
mom2	Multiple of the median of PAPP-A
bw	Birth weight (gms)
ga_del	Gestational age at delivery (weeks)
